# Supplementary material for: A Photoelectrochemical Sensor for the Sensitive Detection of Cysteine Based on Cadmium Sulfide/Tungsten Disulfide Nanocomposites
Source: Nanomaterials (Basel). 2024 Feb 27;14(5):427. doi: 10.3390/nano14050427 (PMC10935151; doi:10.3390/nano14050427)
Supplement: Supplementary file 1 [file nanomaterials-14-00427-s001.zip]

Archive with 1 entries (1 files):
- nanomaterials-2860746-supplementary.pdf
